# Supplementary material for: Development of Liposomal and Liquid Crystalline Lipidic Nanoparticles with Non-Ionic Surfactants for Quercetin Incorporation
Source: Materials (Basel). 2023 Aug 8;16(16):5509. doi: 10.3390/ma16165509 (PMC10456281; doi:10.3390/ma16165509)
Supplement: Supplementary file 1 [file materials-16-05509-s001.zip]

Archive with 1 entries (1 files):
- materials-2487248-supplementary.pdf
